# Supplementary material for: Pan-Cancer Analysis of NOP2 Reveals Its Prognostic Relevance and Association With the Tumor Immune Microenvironment
Source: World J Oncol. 2026 May 8;17(3):394–411. doi: 10.14740/wjon2739 (PMC13171267; doi:10.14740/wjon2739)
Supplement: Suppl 2 — Top 100 NOP2-correlated genes identified in the GEPIA2 database. [file wjon-17-03-394-s002.xlsx]

## Sheet: suppl 2
Top 100 NOP2-correlated genes identified in the GEPIA2 database
interacted genes	correlated genes
FBL	NOP56
RPL18A	NOL6
RBM28	MYBBP1A
BYSL	BYSL
CEBPZ	NOP14
DDX55	RRP1
GRWD1	MTA2
NIP7	NOP58
NAT10	NIFK
DDX56	SRSF2
RSL24D1	MRTO4
WDR12	PPAN
DDX18	RIOK1
NOP58	GNL2
NSUN2	DHX37
NIFK	URB2
NPM1	PDCD11
NOC2L	RRP12
RRS1	NOLC1
DDX54	DKC1
BRIX1	CD3EAP
RRP1B	GTPBP4
PES1	EIF4A1
MAK16	UTP14A
GTPBP4	NUP188
GNL3L	NAT10
PDCD11	TCERG1
RPF1	PUS1
NOC3L	ATAD3B
GNL2	ANKLE2
EIF6	LYAR
WDR46	WDR4
MRTO4	PA2G4
NOP56	RQCD1
NOP2	ZMYND19
PUM3	DNAJC2
GNL3	FRMD8
FTSJ3	GPATCH4
RPF2	SFPQ
RPL6	RCC2
EBNA1BP2	GNL3
RRP1	DHX34
WDR36	ZNF335
RPL30	BRPF1
WDR74	POP1
RPL18	POLR1C
DDX24	ATXN2L
DDX27	KDM2A
NSA2	TDG
RSL1D1	NIP7
	TRMT1
	EIF3B
	PUS7
	VARS
	SNRPD1
	NUP205
	BAZ1A
	PPRC1
	WDR43
	DDX27
	DPH2
	CDC42SE1
	LTV1
	NAA15
	ZNF276
	RRS1
	PCGF3
	AEN
	BRIX1
	DDX21
	SCAF4
	XPO5
	JARID2
	GAR1
	KDM5C
	SF3B4
	NCL
	RRP1B
	ZNF598
	KMT2B
	UBE2I
	NOC2L
	ATXN7L3
	SNRPA1
	FBRS
	NOP16
	POLR3D
	ZC3H18
	BRD1
	AC010761.8
	RALGDS
	KIAA0020
	PHRF1
	SRRT
	TSR1
	RBM15B
	SAFB
	DGCR8
	RBM17
	PRPF38B
